# Supplementary material for: Thigh abscess and necrotizing fasciitis following an inside-out transobturator tape intervention: a case report
Source: J Med Case Rep. 2016 Jun 2;10:146. doi: 10.1186/s13256-016-0942-3 (PMC4890333; doi:10.1186/s13256-016-0942-3)
Supplement: Additional file 1: — Laboratory abnormalyties during patient care. (XLSX 9 kb) [file 13256_2016_942_MOESM1_ESM.xlsx]

## Sheet: Feuil1
Laboratoty data	Day 1	Day 4	Day 7	Day 15	Day 60
Leukocytes (Giga/L)	13.93	15.38	18.54	10.21	6.35
Neutrophil (Giga/L)	10.93	12	15.33	6.93	2.9
Lymphocytes (Giga/L)	2.15	2	2.4	2.23	2.92
Eosinophils (Giga/L)	0.32	0.32	0.19	0.46	0.26
Basophils (Giga/L)	0.02	0.03	0.03	0.05	0.04
Monocytes (Giga/L)	0.52	1	0.59	0.54	0.23
Hemoglobin (g/L)	117	125	112	106	136
Protein C reactive (mg/L)	232	264	300	40	7
